# Supplementary material for: Intracytoplasmic Sperm Injection Using 20-Year-Old Cryopreserved Sperm Results in Normal, Viable, and Reproductive Offspring in Xenopus laevis: A Major Pioneering Achievement for Amphibian Conservation
Source: Animals (Basel). 2025 Jul 1;15(13):1941. doi: 10.3390/ani15131941 (PMC12248916; doi:10.3390/ani15131941)
Supplement: Supplementary file 1 [file animals-15-01941-s001.zip]

Archive with 12 entries (12 files):
- FIGURE S1.jpg
- FIGURE S1.psd
- FIGURE S2.jpg
- FIGURE S2.psd
- FIGURE S3.jpg
- FIGURE S3.psd
- FIGURE S4_revised.jpg
- FIGURE S4_revised.psd
- FIGURE S5_revised.jpg
- FIGURE S5_revised.psd
- SUPPLEMENTAL FIGURE & TABLE LEGENDS _with revision.pdf
- TABLE S1_revised.pdf
